# Supplementary material for: Concomitant Coronary Artery Disease in Identical Twins: Case Report and Systematic Literature Review
Source: J Clin Med. 2023 Sep 3;12(17):5742. doi: 10.3390/jcm12175742 (PMC10489011; doi:10.3390/jcm12175742)
Supplement: Supplementary file 1 [file jcm-12-05742-s001.zip]

Archive with 1 entries (1 files):
- jcm-2596258-supplementary.pdf
